# Supplementary material for: Pbx loss in cranial neural crest, unlike in epithelium, results in cleft palate only and a broader midface
Source: J Anat. 2018 May 23;233(2):222–42. doi: 10.1111/joa.12821 (PMC6036936; doi:10.1111/joa.12821)
Supplement: Supplementary file 15 — Table S1. Summary of penetrance and expressivity of orofacial clefting defects epithelial‐specific Pbx1 mutants. [file JOA-233-222-s015.xlsx]

## Sheet: Sheet1
	Unilateral Cleft Lip Normal Primary Palate Normal Secondary Palate	Normal Lip Normal Primary Palate Cleft Secondary Palate	Unilateral Cleft Lip Unilateral Cleft Primary Palate Cleft Secondary Palate	Bilateral Cleft Lip Bilateral Primary Palate Cleft Secondary Palate
N	1	7	8	5
%	0.05	0.33	0.38	0.24
Total Mutants Examined by Coronal Section: 21
Total Embryos Harvested: 102
Total Litters Examined: 11
