# Supplementary material for: Pbx loss in cranial neural crest, unlike in epithelium, results in cleft palate only and a broader midface
Source: J Anat. 2018 May 23;233(2):222–42. doi: 10.1111/joa.12821 (PMC6036936; doi:10.1111/joa.12821)
Supplement: Supplementary file 16 — Table S2. Description of Landmarks and Locations used for morphometric analysis. [file JOA-233-222-s016.xlsx]

## Sheet: SI_Table2_Skull Landmarks
	Landmark ID	L/R	Description of Landmark Location (for graphical location of these landmarks see Supplementary Figure 9)
	SK-01	x	Caudal margin of mandibular incisor alveolus
	SK-02	x	The most caudal point on the ventral angle of the condylar process
	SK-03	x	Caudal margin of premaxillary incisor alveolus
	SK-05	x	Rostral-medial tip of nasal bone
	SK-06	x	Caudal-medial tip of nasal bone
	SK-07	x	Caudal-lateral tip of nasal bone
	SK-08	x	Dorsal tip of premaxilla
	SK-10	x	Dorsal tip of lacrimal bone
	SK-11	x	Center of the Y-junction of the parietal, squamosal and frontal bones
	SK-12	x	Caudal tip of jugal bone
	SK-13	x	Rostral-medial tip of frontal bone
	SK-14	x	Caudal-medial tip of frontal bone
	SK-15	x	Ventral tip of orbital plates of frontal bone
	SK-16	x	Medial edge of premaxilla at the premaxilla/maxilla suture
	SK-17	x	Lateral edge of premaxilla at the premaxilla/maxilla suture
	SK-18	x	Medial edge of maxilla at the premaxilla/maxilla suture
	SK-19	x	Rostral base of zygomatic processes
	SK-22	x	Tip of zygomatic spur
	SK-24		Rostral tip of basisphenoid bone at the midline
	SK-25		Caudal tip of basisphenoid bone at the midline
	SK-26	x	Lateral tip of basisphenoid bone
	SK-27	x	Rostral junction between the temporal bone and the zygomatic process of the temporal bone
	SK-28		Caudal tip basioccipital bone at the midline
	SK-29	x	Base of sphenoid processes of the basisphenoid bone
