# Supplementary material for: Pbx loss in cranial neural crest, unlike in epithelium, results in cleft palate only and a broader midface
Source: J Anat. 2018 May 23;233(2):222–42. doi: 10.1111/joa.12821 (PMC6036936; doi:10.1111/joa.12821)
Supplement: Supplementary file 17 — Table S3. Normalized Palate Landmark Measurement Data for epithelial‐ and CNCC‐specific Pbx1 mutants. [file JOA-233-222-s017.xlsx]

## Sheet: SI_Table3_Palate Measurements
	Palate Measurements (normalized to nasal-basioccipital skull length and relative to wild type average)			wild type						Foxg1-Cre						Wnt1-Cre
	Graph ID	Figure ID	Description	Emb1	Emb3	248-3	256-4	wt average	SD	Emb4	256-1	256-2	Foxg1 Cre average	SD	p-value	Emb2	248-2	250-2	Wnt1 Cre average	SD	p-value
	A	1	Distance between L/R zygomatic processes of maxilla	1.01298	0.979067	0.964151	1.0438	1	0.0356384	1.0253	1.05397	1.04702	1.04209	0.0149555	0.0969998	1.0669	1.0674	1.09679	1.07703	0.0171141	0.0157103
	B	2	Distance between L/R zygomatic spurs of maxilla	1.01718	1.02177	0.959086	1.00196	1	0.0285588	1.08817	1.12847	1.0479	1.08818	0.0402848	0.0392781	1.11389	1.06747	1.09188	1.09108	0.0232202	0.00585933
	C	3	Distance between L/R medial edges of premaxilla-maxilla sutures	1.03957	1.09075	0.939102	0.930579	1	0.078165	1.2487	1.31143	1.13573	1.23195	0.0890421	0.0222339	0.915313	0.937256	0.812965	0.888511	0.0663385	0.0990923
	D		Width of premaxilla at rostral tip	1.02275	0.985254	0.991575	1.00042	1	0.0163932	1.08434	1.12685	1.12568	1.11229	0.0242109	0.00427969	1.25371	1.24562	1.27493	1.25809	0.0151417	7.58815e-06
	E		Distance between L/R dorsal tips of premaxilla	1.03863	1.00038	0.98211	0.978878	1	0.0274408	0.947247	0.962419	0.926354	0.94534	0.018108	0.0250023	1.08419	1.02686	1.08229	1.06445	0.032565	0.0510875
	F	4	Width of premaxilla at caudal extent	0.994099	1.01739	0.977336	1.01118	1	0.0180348	0.961341	0.993291	0.897331	0.950655	0.0488646	0.215918	1.21296	1.19874	1.20498	1.20556	0.00712729	2.56731e-05
	G	5	Length of premaxilla (from rostral tip to medial edge of the premaxilla-maxilla suture)	0.979297	0.973143	1.02163	1.02593	1	0.0276293	0.922182	0.903772	0.868718	0.898224	0.0271605	0.00606382	1.00393	1.02035	1.0465	1.0236	0.0214688	0.260016
	H	6	Height of premaxilla (from medial edge of the premaxilla-maxilla suture to tip of dorsal projection)	0.951992	0.992774	1.01427	1.04096	1	0.037588	0.973114	0.930403	0.93547	0.946329	0.0233346	0.0687626	1.05086	1.16634	1.14453	1.12058	0.0613542	0.0545574
	I	7	Diagonal length of maxilla	0.958777	1.02864	1.00402	1.00856	1	0.0294906	1.04149	1.06879	1.04472	1.05167	0.0149139	0.0325721	0.86076	0.872422	0.827218	0.853467	0.0234681	0.000792337
	J		Length of maxilla along lateral edge	0.964953	1.04042	0.994659	0.999964	1	0.0310425	0.985656	0.932539	0.932983	0.950393	0.0305396	0.0945946	0.847299	0.854362	0.854491	0.85205	0.00411551	0.00209814
	K		Length of maxilla along medial edge	1.01892	1.05462	0.99718	0.929285	1	0.0527552	1.08589	1.0521	1.03942	1.05914	0.024024	0.11199	0.759331	0.839733	0.690541	0.763202	0.0746715	0.0133234
	L	8	Width of maxilla along premaxilla-maxilla suture	0.934714	1.12268	0.877283	1.06532	1	0.113489	0.49959	0.804638	0.522718	0.608982	0.169837	0.0349977	1.06158	1.02891	1.18417	1.09155	0.0818548	0.270103
	M		Width of maxilla along palatine-maxilla suture	0.821755	0.985556	0.98892	1.20377	1	0.156657	0.842386	0.953988	0.752006	0.84946	0.101177	0.184469	1.1348	0.962164	1.10452	1.06716	0.0921818	0.510777
	N	9	Width of maxilla at the base of the zygomatic spur	0.946965	1.10797	0.878635	1.06642	1	0.10585	1.10144	1.1393	1.04766	1.09614	0.0460501	0.174982	1.56735	1.64507	1.56783	1.59342	0.0447322	0.000405569
	O	10	Length of maxilla from most rostral point along the medial edge of maxilla to the projection of palatal process	0.978525	1.04601	0.968797	1.00667	1	0.0346229	1.04151	1.04363	1.02188	1.03567	0.0119902	0.130332	0.402956	0.456693	0.377349	0.412333	0.0404946	3.58693e-05
	P	11	Distance from GPF to the rostral tip of the palatine bone	1.09017	1.05177	0.992471	0.86559	1	0.0982056	1.25272	1.20109	0.996432	1.15008	0.135546	0.189169	2.41831	2.98031	2.92198	2.77354	0.309013	0.00661067
	Q		Width of palatal plate	0.941377	1.08974	0.968253	1.00063	1	0.0645443	1.08766	1.00869	0.952394	1.01625	0.0679496	0.763988	0.933976	0.731076	0.857892	0.840981	0.102502	0.0945833
	R	12	Length of palatal plate along lateral aspect	1.01539	0.996101	1.03628	0.952232	1	0.0358228	0.899391	0.971172	1.08108	0.98388	0.0915066	0.795156	1.36321	0.924297	1.19048	1.15933	0.22111	0.337859
	S	13	Length of palatine bone along lateral aspect	1.02226	1.01569	1.04014	0.921915	1	0.0530723	1.02785	1.07318	1.05871	1.05325	0.0231549	0.142575	1.80536	1.68174	1.85719	1.78143	0.0901369	0.00084628
	T	14	Diagonal length of palatine bone	1.00502	1.02055	1.03729	0.93714	1	0.0439291	1.08047	1.03645	0.955783	1.02423	0.0632351	0.604804	1.21863	1.10879	1.31972	1.21571	0.105495	0.0573648
