# Supplementary material for: Pbx loss in cranial neural crest, unlike in epithelium, results in cleft palate only and a broader midface
Source: J Anat. 2018 May 23;233(2):222–42. doi: 10.1111/joa.12821 (PMC6036936; doi:10.1111/joa.12821)
Supplement: Supplementary file 18 — Table S4. Normalized Skull Landmark Measurement Data for epithelial‐ and CNCC‐specific Pbx1 mutants.. [file JOA-233-222-s018.xlsx]

## Sheet: SI_Table4_Skull Measurements
	Skull Measurements (normalized to nasal-basioccipital skull length and relative to wild type average)				wild type						Foxg1 Cre						Wnt1 Cre
	Graph ID	Description	Landmark 1	Landmark 2	Emb1	Emb3	248-3	256-4	wt average	SD	Emb4	256-1	256-2	Foxg1 Cre average	SD	p value	Emb2	248-2	250-2	Wnt1 Cre average	SD	p value
	a	Inferior-most point on incisor alveolar rim at midline of the incisor at bone-tooth junction to the most caudal point on the ventral angle of the condylar process.	SK-01-L	SK-02-L	0.968851	1.02891	1.0126	0.989642	1	0.02628	1.00554	1.05164	1.00732	1.0215	0.0261188	0.336905	1.02134	1.04796	1.0276	1.0323	0.013922	0.0938912
	b	Distance from the premaxilla/maxillary suture to the incisor alveolus (lateral view).	SK-03-L	SK-16-L	0.992283	0.990153	1.0519	0.965665	1	0.0366468	1.02868	1.12946	1.14183	1.09999	0.0620637	0.0876927	0.837224	0.87754	0.921194	0.878653	0.041996	0.0157966
	c	Length of nasal bone	SK-05-L	SK-06-L	0.908212	1.07388	0.952296	1.06561	1	0.0825908	1.02284	0.997818	0.992225	1.0043	0.0163045	0.925063	0.981263	1.04267	0.97313	0.999021	0.0380198	0.98422
	d	Width of nasal bone	SK-06-L	SK-07-L	1.04238	0.911499	0.997929	1.0482	1	0.0631278	0.910054	1.01952	0.885103	0.938227	0.0715024	0.298956	0.974661	1.04673	1.08515	1.03551	0.0560912	0.469622
	e	Distance between the most dorsal points on the pre-maxillae (across the dorsal width of both nasal bones)	SK-08-L	SK-08-R	1.04948	1.00439	0.959171	0.986966	1	0.0378771	0.939294	0.968717	0.922657	0.943556	0.0233239	0.060315	1.08663	1.02291	1.08455	1.0647	0.0362037	0.0751996
	f	Lacrimal bone to lacrimal bone (across dorsal skull)	SK-10-L	SK-10-R	1.01948	0.982313	1.01056	0.987641	1	0.0178578	0.984983	0.991382	0.992375	0.98958	0.00401189	0.332083	1.07046	1.05506	1.0318	1.05244	0.0194596	0.019883
	g	Distance across the skull at the Y- junction of the parietal, squamosal and frontal bones.	SK-11-L	SK-11-R	1.0174	0.997617	0.982551	1.00244	1	0.0143607	0.998684	1.08358	1.06554	1.04927	0.0447253	0.190038	1.08067	1.02972	1.02915	1.04651	0.0295823	0.0958062
	h	A measurement from one articulation between the jugal bone and zygomatic process of squamosal bone to the other	SK-12-L	SK-12-R	0.978156	0.973918	0.98547	1.06246	1	0.0419097	1.02283	1.03792	1.05055	1.0371	0.0138791	0.176919	1.02331	1.07681	1.05523	1.05178	0.0269185	0.104414
	i	Rostral-caudal frontal bone	SK-13-L	SK-14-L	0.98873	0.988834	0.989011	1.03343	1	0.0222841	1.03072	1.10733	1.09003	1.07603	0.0401744	0.0617007	1.09166	1.0798	1.08242	1.08463	0.0062305	0.00288624
	j	Width of frontal bone	SK-14-L	SK-15-L	1.02005	1.03025	0.910554	1.03915	1	0.0601392	1.06365	1.20724	1.20599	1.15896	0.0825432	0.0551049	1.12221	1.07033	1.06516	1.0859	0.0315504	0.0620008
	k	Width of premaxilla along the maxilla-premaxilla suture (parallel to suture line)	SK-16-L	SK-17-L	0.993235	0.956263	1.06982	0.980683	1	0.0490125	0.719629	0.761864	1.11025	0.863914	0.214376	0.386472	1.04981	1.28667	1.28468	1.20705	0.136179	0.107955
	l	Width of maxilla at junction of alveolar and zygomatic processes	SK-18-L	SK-19-L	1.11382	0.991937	0.927164	0.967084	1	0.0804312	0.969318	1.00661	1.00674	0.994222	0.021568	0.898254	1.32106	1.36252	1.4444	1.37599	0.0627668	0.000987922
	m	Width of basicranium between the zygomatic spines of the maxillae.	SK-22-L	SK-22-R	1.01347	1.04024	0.941629	1.00466	1	0.0417522	1.07124	1.1293	1.01906	1.0732	0.0551433	0.133858	1.08972	1.04244	1.07472	1.06896	0.0241561	0.0419749
	n	Length of basisphenoid bone	SK-24	SK-25	0.999198	0.906784	1.04779	1.04623	1	0.0661078	0.964625	1.0017	1.03877	1.0017	0.0370716	0.967349	0.754742	0.799074	0.830825	0.79488	0.0382146	0.00395365
	o	Width of basisphenoid bone	SK-26-L	SK-26-R	1.05604	0.977228	0.96031	1.00642	1	0.0419346	1.06426	1.05918	1.0143	1.04591	0.0274919	0.14159	1.09232	1.01452	1.0277	1.04485	0.0416407	0.225252
	p	Width across ventral aspect of squamosal temporal bones	SK-27-L	SK-27-R	0.962756	0.989219	0.998966	1.04906	1	0.0361069	0.997395	1.05092	1.04746	1.03192	0.0299544	0.25905	1.06246	1.04059	1.05193	1.05166	0.0109362	0.0588151
	q	Incisor alveolus to caudal basioccipital bone	SK-03-L	SK-28	0.99927	0.999736	1.00755	0.993442	1	0.00579182	1.02284	1.0197	1.0184	1.02031	0.0022826	0.00282231	0.963237	0.981347	0.982559	0.975714	0.0108228	0.0417056
	r	Caudal basioccipital bone to rostral center of basisphenoid	SK-28	SK-24	1.04812	0.976088	0.983106	0.99269	1	0.0327909	0.997241	0.988807	1.01317	0.999739	0.0123714	0.989053	0.938985	0.965609	0.967763	0.957453	0.0160294	0.0789199
	s	Rostral center of basisphenoid to the incisor alveolus	SK-24	SK-03-L	0.989244	1.01247	1.0079	0.990383	1	0.0119184	1.02568	1.03735	1.01966	1.02756	0.00899427	0.0176502	0.968632	0.979041	0.991288	0.979653	0.0113402	0.0746506
	t	Distance from the basioccipital bone (in a parasagittal plane) to the posterior aspect of the pterygoid	SK-28	SK-29-L	1.04528	0.994099	0.991023	0.969603	1	0.0320897	1.02171	1.03028	1.07693	1.04297	0.0297167	0.131184	1.31702	1.3407	1.26825	1.30866	0.0369395	0.000301417
